# Supplementary material for: Rhamnolipid Nano-Micelles Inhibit SARS-CoV-2 Infection and Have No Dermal or Eye Toxic Effects in Rabbits
Source: Antibiotics (Basel). 2022 Nov 4;11(11):1556. doi: 10.3390/antibiotics11111556 (PMC9686650; doi:10.3390/antibiotics11111556)
Supplement: Supplementary file 1 [file antibiotics-11-01556-s001.zip]

Archive with 1 entries (1 files):
- antibiotics-1979067-supplementary.pdf
